# Supplementary material for: Citriquinolinones A and B: Rare Isoquinolinone-Embedded Citrinin Analogues and Related Metabolites from the Deep-Sea-Derived Aspergillus versicolor 170217
Source: Mar Drugs. 2023 Sep 23;21(10):504. doi: 10.3390/md21100504 (PMC10608187; doi:10.3390/md21100504)
Supplement: Supplementary file 1 [file marinedrugs-21-00504-s001.zip]

Archive with 1 entries (1 files):
- marinedrugs-2614435-supplementary.pdf
